# Supplementary material for: Pristimerin Promotes Ubiquitination of HSPA8 and Activates the VAV1/ERK Pathway to Suppress TNBC Proliferation
Source: Adv Sci (Weinh). 2025 Jan 15;12(10):2413174. doi: 10.1002/advs.202413174 (PMC11904939; doi:10.1002/advs.202413174)
Supplement: Supplementary file 2 — Supplemental Table 1 [file ADVS-12-2413174-s002.xlsx]

## Sheet: Sheet1
Supplementary Table 1: Differentially expressed genes in MDA-MB-231 cells treated with pristimerin for 48 h by RNA sequencing
Gene Symbol	Pirstimerin_1	Pirstimerin_2	Pirstimerin_3	DMSO_1	DMSO_2	DMSO_3	FoldChange	padj	Up/Down
STPG1	616	619	519	386	434	346	1.60367	5.28446e-07	up
MAD1L1	128	127	100	75	68	77	1.71542	0.00279956	up
DBNDD1	445	283	272	201	168	184	1.92142	3.0155e-05	up
MAP3K14	1122	957	699	730	524	635	1.55523	0.000608976	up
MAP3K9	843	865	761	587	576	533	1.55312	1.65201e-08	up
TBXA2R	111	74	80	49	49	48	1.93685	0.00351066	up
MATK	22	37	27	6	9	8	3.98805	0.0014322	up
BAIAP3	726	740	762	414	497	524	1.66373	1.1214e-06	up
JARID2	1434	2079	1732	1097	1260	1216	1.56976	3.13797e-05	up
TENM1	740	554	532	368	399	334	1.76823	3.6402e-07	up
IFFO1	71	77	48	34	50	28	1.8568	0.0268709	up
GIPR	224	185	152	126	119	116	1.65138	0.00109653	up
PRSS3	725	687	579	330	318	318	2.19408	1.50372e-20	up
PLAUR	2356	4055	3394	2101	2420	2334	1.53257	0.00168643	up
QPCTL	536	390	353	282	317	305	1.50491	0.00169061	up
TMEM159	621	600	489	335	418	420	1.55125	2.21901e-05	up
CD22	450	560	533	240	322	332	1.84974	2.17698e-06	up
DNASE1L1	94	105	87	50	61	57	1.8152	0.00300378	up
MTMR11	581	860	757	400	511	423	1.76662	1.15537e-05	up
SNAI2	946	618	449	284	223	217	2.93374	1.00074e-11	up
PLEKHO1	578	510	438	220	227	218	2.44271	4.96066e-20	up
EHD2	6411	5462	5467	3143	3112	3153	1.96922	1.36456e-23	up
VIM	6134	9085	8033	3990	4951	4582	1.84367	2.9837e-08	up
CD44	4292	4710	4307	2291	2666	2703	1.85751	8.66373e-18	up
SLAMF7	987	544	527	464	397	432	1.6878	0.00152739	up
SH2D2A	41	66	50	12	21	25	2.88702	0.00103949	up
ARNTL2	532	687	557	454	383	406	1.52336	0.000129893	up
ATP6V0A1	2258	2137	1893	1535	1346	1420	1.5577	4.3574e-10	up
TIMP2	1833	1979	1992	1114	1359	1311	1.64484	2.9218e-08	up
RIPOR1	1830	1944	1774	1198	1306	1310	1.55409	1.7275e-10	up
SLC66A1	471	448	391	246	249	287	1.78422	2.22339e-08	up
RAB27B	840	755	647	374	419	383	2.03019	1.29065e-16	up
MYO16	309	335	262	86	114	155	2.71262	1.40288e-10	up
KITLG	175	122	119	85	104	78	1.66128	0.00868321	up
LIMA1	5573	4881	4306	3801	3039	3088	1.58221	1.36707e-07	up
BCAR1	2357	1733	1669	1373	1260	1342	1.54248	1.5012e-05	up
HOMER3	495	639	450	240	254	245	2.27807	2.68184e-15	up
FOXC1	674	910	797	428	532	532	1.70763	3.88209e-06	up
RELT	343	431	361	221	292	276	1.53629	0.000774237	up
PRDM1	114	97	91	48	34	39	2.65952	2.94564e-06	up
ATP2B4	2830	3389	2882	1573	1634	1664	1.99444	2.5594e-23	up
SLC2A3	3635	5471	4864	2460	3310	2950	1.71894	9.39914e-06	up
PSD	24	25	26	10	10	13	2.4323	0.0392618	up
SLC6A16	88	64	58	45	28	33	2.10522	0.00510852	up
GPC1	884	1018	1073	598	683	767	1.55994	0.000147104	up
HIPK2	6036	7447	6368	4109	4732	4531	1.58627	1.93986e-09	up
SLC9A3R2	2646	3039	2766	1708	1765	1912	1.67755	7.91058e-12	up
PDIA5	413	674	533	382	386	379	1.50887	0.00348016	up
MYLK	314	327	279	159	167	174	1.96116	1.83319e-09	up
COL17A1	58	28	29	18	21	18	2.14381	0.046562	up
MSANTD3	1628	1405	1160	940	909	926	1.60549	1.11656e-08	up
NAV3	685	1058	936	387	531	536	1.97545	1.32903e-06	up
FGFR3	436	472	429	206	279	308	1.80107	3.78433e-06	up
IFI35	354	281	284	209	174	238	1.5777	0.00156776	up
BCL3	832	753	894	551	625	587	1.51185	0.000162866	up
ABCC9	35	45	47	12	17	12	3.3294	0.000437029	up
HES2	161	172	154	106	103	99	1.6878	0.000547838	up
CLTCL1	305	314	248	178	179	194	1.67357	1.18504e-05	up
FSTL3	1134	1699	1553	907	990	1062	1.58956	0.000228523	up
LIMS2	202	193	214	82	96	69	2.64726	4.75859e-10	up
CRMP1	139	118	152	67	121	76	1.67103	0.0243748	up
TMEM38A	461	315	334	280	215	242	1.60566	0.00139392	up
PANX2	224	235	195	85	111	100	2.35509	4.82547e-10	up
DHRS9	157	310	260	5	21	20	16.9781	5.32488e-10	up
PTGS2	3732	1345	1229	697	546	460	3.89868	0.00167382	up
FSCN1	2705	3444	3423	1504	1703	1751	2.07322	1.9278e-13	up
RAP1GAP	435	430	382	252	291	289	1.59872	4.57036e-06	up
FGFR1	1219	1735	1544	835	992	1106	1.64216	5.16199e-05	up
TP53INP2	1381	1203	1033	812	853	863	1.52237	2.29215e-07	up
CIC	2994	2169	2096	1645	1465	1510	1.67275	2.64088e-07	up
DLGAP4	5728	6619	6026	2786	2964	2957	2.25689	4.19855e-34	up
TCF7	116	153	161	76	106	107	1.59951	0.0237619	up
BCORL1	1417	1283	1101	687	677	699	1.96095	5.53599e-20	up
FTL	31360	50016	39223	19197	23194	21899	2.00453	1.78983e-10	up
PIR	126	114	70	59	36	53	2.20881	0.000787119	up
DNMT3B	416	458	466	204	229	256	2.08411	4.16555e-10	up
EPB41L1	1383	1184	1168	696	760	770	1.79201	6.50829e-13	up
PXN	3960	3968	3584	2176	2472	2315	1.76538	8.11432e-22	up
SLC9A1	1037	1096	960	663	705	769	1.54373	6.07816e-08	up
SEL1L3	1930	2757	2285	1263	1637	1646	1.63958	1.67628e-05	up
PITPNM3	426	300	285	209	178	165	1.94923	3.00536e-06	up
TBC1D2	481	610	504	311	346	318	1.74632	5.53065e-08	up
BAMBI	517	318	238	151	139	150	2.57385	7.46224e-08	up
BRPF3	5835	3830	3605	3337	3013	2908	1.52307	0.000433874	up
MAST3	766	780	700	492	530	538	1.5364	1.33727e-07	up
CBARP	603	511	548	258	275	302	2.12965	7.41899e-13	up
SERPIND1	48	29	28	20	14	17	2.18693	0.0396614	up
SLC35E4	224	219	246	153	149	152	1.62805	0.000653768	up
ESS2	235	172	180	148	104	130	1.63838	0.00463625	up
SLC25A1	1059	1585	1400	821	1030	972	1.53567	0.000738958	up
MICALL1	2877	2597	2303	1587	1552	1574	1.75778	1.74772e-18	up
BIK	54	67	53	21	26	42	2.08036	0.0143244	up
HMOX1	4923	2758	2390	356	484	524	7.81047	1.8198e-15	up
ARSA	407	292	251	265	175	209	1.55212	0.0105234	up
APOL1	150	160	120	68	75	76	2.08728	7.42605e-06	up
TRIM9	280	257	294	139	211	179	1.68793	0.000727056	up
PLEK2	1068	1848	1586	723	1029	954	1.78506	0.000133459	up
MYBL2	1932	3226	2808	1439	1700	1636	1.78943	8.84412e-06	up
EEF1A2	7158	6839	6945	3575	3789	3823	2.00439	2.36455e-26	up
SNTA1	478	644	649	319	348	393	1.7944	1.28152e-05	up
E2F1	786	765	625	419	392	406	1.90205	7.47227e-15	up
LIPG	477	482	508	314	317	345	1.61052	1.14962e-05	up
VSIG1	219	128	103	98	70	85	1.87903	0.006347	up
PHEX	25	29	35	11	16	16	2.2285	0.048274	up
FGD1	104	117	129	57	91	76	1.68027	0.0164047	up
PORCN	162	202	190	118	121	125	1.62889	0.00174923	up
RGCC	77	66	65	26	17	34	2.878	9.46961e-05	up
FA2H	118	138	122	58	72	70	2.01903	8.82483e-05	up
HCFC1R1	227	208	190	138	145	132	1.60651	0.000468354	up
CRISPLD2	57	41	44	19	25	18	2.44834	0.00373602	up
BCKDK	1214	1259	1169	863	829	885	1.50949	4.05206e-08	up
BMF	162	139	139	100	64	74	1.9728	0.000267174	up
CA2	96	124	120	70	62	65	1.84863	0.00190067	up
NDRG1	10540	12534	13911	4635	6506	6200	2.29925	5.24587e-13	up
TUBB4A	115	54	70	17	25	37	3.22467	0.00016609	up
PPP1R13L	1903	1896	1904	983	1044	1131	1.933	3.07896e-17	up
SNAPC2	1190	1428	1285	758	801	859	1.7256	3.44587e-10	up
OLFM2	69	49	34	27	15	20	2.58815	0.00413942	up
CCNE1	314	282	275	205	182	197	1.59206	0.000141097	up
TGFB1	7664	8147	7844	4619	5060	5139	1.70874	3.16343e-15	up
PLIN3	2188	2332	2126	1380	1557	1501	1.60033	4.18425e-12	up
RABAC1	76	73	44	47	33	29	1.87112	0.0278325	up
PLA2G4C	33	68	45	24	17	11	2.99063	0.00214621	up
THEG	50	29	22	11	12	12	3.051	0.00586074	up
CACNG7	33	60	42	13	9	14	3.99	9.46961e-05	up
LSR	2168	1925	1840	1335	1264	1351	1.6028	7.58527e-11	up
ERF	2172	2102	1874	1368	1334	1370	1.60982	1.23259e-14	up
ZNF574	608	605	489	328	389	401	1.61985	8.76724e-07	up
CASP2	341	280	293	233	227	183	1.52041	0.00179675	up
PTGR1	1134	856	708	419	416	426	2.26992	2.4312e-14	up
DNM1	767	587	564	426	448	373	1.64029	6.80118e-06	up
CA9	81	46	78	21	24	35	2.75894	0.000793868	up
COL1A1	343	260	250	218	194	192	1.50466	0.0031994	up
TMEM104	1019	792	702	641	540	589	1.50894	0.000201199	up
CDR2L	1301	1225	1145	731	737	684	1.82141	2.50693e-17	up
ALDOC	1118	1202	1023	486	583	561	2.18756	7.06751e-24	up
WFS1	582	829	725	439	505	437	1.65662	2.38893e-05	up
UGDH	1385	932	773	707	738	670	1.54859	0.000977704	up
NECTIN1	500	602	606	356	391	397	1.60172	4.40778e-05	up
P3H3	201	225	199	151	138	153	1.50886	0.00326535	up
ENO2	2884	3306	3108	1378	1842	1758	2.00073	6.74997e-14	up
ATN1	5103	3634	3358	2770	2794	2604	1.57499	6.7824e-06	up
MAK	34	35	30	12	17	15	2.39994	0.0163442	up
MAN1A1	640	492	491	363	349	324	1.67158	2.9366e-06	up
PPP2R5D	785	742	615	467	501	534	1.51722	2.94564e-06	up
KIF20A	333	380	307	194	284	234	1.5281	0.00138893	up
LOX	862	932	1211	629	778	690	1.55056	0.00181427	up
DPYSL3	162	157	147	101	95	126	1.54352	0.010717	up
OGG1	371	321	295	217	257	212	1.53497	0.000371862	up
PFKFB4	634	580	568	359	462	383	1.58308	8.60889e-06	up
SLC30A3	56	35	38	14	32	21	2.05809	0.0485058	up
HPCAL1	11678	11291	10569	7300	8248	7839	1.5323	5.24587e-13	up
ARID3A	633	895	807	370	382	444	2.09023	9.48976e-10	up
PAPPA2	180	185	177	80	81	76	2.44467	1.21367e-09	up
NCF2	124	118	107	25	55	38	3.16126	1.91783e-07	up
GADD45A	1218	2319	1608	1008	1198	1141	1.63839	0.000747668	up
RPE65	128	10	23	3	0	0	56.0646	0.00803125	up
HPCAL4	105	151	137	64	68	79	1.99361	0.000429999	up
CDK18	751	529	557	429	360	449	1.58182	0.00042069	up
CTSD	2738	2669	2706	1681	1739	1681	1.70326	1.45309e-14	up
ZBTB45	384	300	289	218	217	231	1.55702	0.000450575	up
TMEM214	1230	1440	1284	920	906	897	1.55174	2.76705e-08	up
SMAD9	119	157	162	106	98	107	1.51158	0.0318376	up
CLU	1444	2215	2034	668	864	740	2.69193	4.83321e-16	up
CSTA	42	75	64	23	22	32	2.51438	0.00217565	up
BHLHE41	160	189	203	107	132	126	1.62474	0.00416586	up
ADGRE5	3669	4177	3744	2408	2611	2693	1.60601	1.91224e-11	up
NR4A1	267	233	221	149	170	158	1.61316	0.000256401	up
TUBA1B	2276	2929	2439	1635	1709	1782	1.59186	2.80218e-08	up
SLC12A4	875	822	673	457	468	527	1.73531	5.24356e-10	up
SNX21	848	596	543	329	322	344	2.12202	2.51607e-10	up
WFDC3	178	118	130	65	73	80	2.08573	0.000114077	up
SNAI1	359	310	302	145	129	138	2.51505	7.21014e-15	up
LYPD3	57	26	35	14	7	8	4.33974	0.000368626	up
CDKN1A	5609	7437	6033	2375	2918	2933	2.47577	1.04904e-24	up
CPNE5	48	28	50	20	23	24	2.02907	0.0480968	up
MT2A	8134	15247	12204	6479	8813	7592	1.66648	0.0356683	up
PAX8	235	159	121	93	94	69	2.13069	0.000152578	up
FAM110A	139	175	151	89	94	117	1.65436	0.00394716	up
MMP24	113	104	92	58	72	77	1.59073	0.0215755	up
LRFN3	713	472	451	361	345	340	1.66331	0.000139504	up
NR1D1	1701	2680	2168	872	1267	1327	2.02035	3.13228e-07	up
SCAF1	3543	3480	3353	2440	2442	2471	1.50858	5.7782e-11	up
GLIS2	724	689	648	523	485	454	1.5053	4.25234e-06	up
HSPA2	355	249	200	158	171	160	1.74311	0.000471925	up
DYRK2	1083	1244	1104	736	791	798	1.57648	1.25859e-08	up
KLF2	1021	1160	1100	543	493	530	2.24148	7.81319e-21	up
PKMYT1	498	753	711	396	422	487	1.61325	0.000958056	up
TICAM1	1365	1062	1043	783	754	749	1.61884	1.86949e-07	up
TUBA4A	1470	1648	1432	787	797	874	1.97507	2.65938e-20	up
POR	1871	1557	1399	1122	1072	1080	1.56958	3.02165e-08	up
ZFP36	957	1155	1111	612	670	703	1.73974	1.64161e-08	up
APOL2	716	824	617	494	520	491	1.52436	1.01726e-06	up
RAC2	3678	4441	4026	2762	2954	2880	1.51181	1.00072e-07	up
APOBEC3F	115	170	127	65	88	88	1.8222	0.00192634	up
STRIP2	781	1046	843	480	684	620	1.59836	0.000100952	up
IRF5	456	486	442	289	346	338	1.51952	5.73337e-05	up
HOXD1	69	49	44	28	38	26	1.87507	0.0342945	up
PLD2	374	439	373	239	306	299	1.50003	0.000694796	up
EGLN3	622	598	684	381	370	372	1.82092	1.92272e-08	up
CDKN1C	606	1154	1103	415	584	518	2.03512	0.0163442	up
STARD8	141	230	176	125	122	126	1.56454	0.0130065	up
GADD45G	47	35	35	21	22	15	2.15332	0.0247051	up
MAP1S	1663	1697	1740	809	951	940	2.02488	4.07058e-17	up
THEMIS2	437	480	404	239	334	286	1.64119	1.7759e-05	up
SLC6A8	375	398	395	157	171	182	2.45138	1.86131e-15	up
PLXNA3	2422	2115	1995	1517	1489	1401	1.58159	1.06434e-10	up
ZNF341	118	112	132	76	83	75	1.66151	0.00779374	up
SLC6A6	3987	3720	3446	2563	2675	2512	1.53624	3.06754e-13	up
PDLIM4	1146	1051	979	675	613	656	1.74258	1.27618e-12	up
GFPT2	4813	4219	3514	2882	2891	2620	1.58959	1.7275e-10	up
TUBG1	2002	2030	1919	1321	1262	1274	1.64889	5.60153e-14	up
KHDRBS3	97	133	163	53	65	76	2.18804	0.00063472	up
ZSWIM4	247	248	235	129	173	186	1.59842	0.00146092	up
RFX1	570	455	356	339	250	255	1.73401	8.9949e-05	up
ITGB4	12662	17777	16558	9053	12744	11455	1.5179	0.000719105	up
TRIM47	736	706	673	376	395	411	1.91118	1.92971e-14	up
GPS2	38	34	32	14	18	3	3.18309	0.00858559	up
MTSS2	501	452	478	312	319	331	1.59209	9.18489e-06	up
TESMIN	228	226	222	110	145	147	1.79854	4.73192e-05	up
ZSWIM3	206	220	194	154	121	137	1.60465	0.00104348	up
EPHB2	1827	2317	2038	1380	1301	1393	1.62192	3.00402e-08	up
TTC9	118	151	140	77	80	103	1.68222	0.00645828	up
BHLHE40	6962	8941	7696	4099	4931	4859	1.81671	4.44802e-12	up
TCN1	110	16	28	15	15	15	3.6078	0.0119991	up
ETS1	6034	8306	6666	5038	4916	4821	1.51726	2.22302e-06	up
CTSL	5139	9493	7428	3027	4199	3909	2.12044	0.000860595	up
FAM189A2	63	97	85	39	61	32	1.9924	0.0106938	up
B4GALNT1	220	112	100	69	62	54	2.47203	0.00015634	up
PKIB	540	402	348	328	303	279	1.50629	0.00185119	up
DYSF	116	198	170	65	111	93	1.93001	0.00269022	up
SERPINE2	2119	2428	2076	1147	1292	1239	1.92222	1.72444e-21	up
LCP1	1667	2506	2180	739	985	840	2.6567	3.07896e-17	up
GPNMB	124	57	62	52	33	43	2.01342	0.0211862	up
RAC1	5630	7025	5869	4123	4520	4160	1.54519	4.06585e-09	up
STXBP1	1747	2293	2001	1292	1474	1520	1.50743	3.0155e-05	up
KIAA0319	47	56	47	7	7	14	5.70716	4.2934e-07	up
SLC22A23	516	442	364	238	263	237	1.90483	2.43596e-09	up
TUBB2A	464	525	501	166	224	241	2.5277	3.80742e-14	up
FHDC1	160	175	208	100	115	92	1.90539	0.000207929	up
MMP13	70	15	20	10	11	4	4.44294	0.00651369	up
PAQR5	1283	940	828	623	654	644	1.68761	1.28469e-06	up
DUOX1	143	164	122	75	87	94	1.78185	0.00062971	up
GCOM1	86	94	98	33	66	64	1.83032	0.0178853	up
IFI44L	122	123	95	69	61	93	1.61842	0.0207852	up
CYP1B1	4612	5265	4527	2764	2233	2163	2.14663	1.43644e-20	up
LOXL4	218	109	157	113	100	108	1.6142	0.0335234	up
MYPN	46	55	60	30	23	20	2.36879	0.00351066	up
AOX1	58	36	56	21	30	31	1.96876	0.0382846	up
SEMA7A	410	447	396	190	233	198	2.15548	2.54634e-13	up
FBN2	65	71	60	29	29	41	2.10865	0.00349438	up
TAPBPL	112	118	139	95	83	83	1.51946	0.0380452	up
STON2	255	195	176	112	139	117	1.81157	0.000115429	up
DUOXA1	65	72	72	19	25	29	3.06527	1.33921e-05	up
PML	1932	1962	1900	1275	1307	1324	1.58659	2.85643e-11	up
ITGAX	56	136	97	23	40	37	3.08939	0.000105009	up
TGFB1I1	716	552	501	377	361	346	1.73671	3.55486e-07	up
OSGIN1	450	443	383	124	160	180	2.93029	7.22993e-20	up
GREB1L	495	486	409	315	318	261	1.65684	6.47487e-07	up
ARHGDIA	5527	7196	6599	3918	4408	4299	1.63996	5.42738e-08	up
SLC16A3	8482	11240	9053	6042	7132	6986	1.52333	1.69666e-06	up
SECTM1	264	163	160	88	80	88	2.43744	7.45416e-07	up
GRB7	127	182	143	90	74	98	1.83816	0.000920297	up
COL6A1	7486	9296	8091	4610	4619	4516	1.93426	3.2384e-20	up
COL6A2	3688	5227	4861	2801	3230	3196	1.60208	2.00275e-05	up
SH3BGRL3	2238	2948	2722	1200	1608	1554	1.94386	9.59489e-10	up
IL22RA1	47	75	81	33	30	24	2.51472	0.0013065	up
MAP3K6	271	491	471	229	323	294	1.56981	0.0214922	up
CRABP2	512	311	283	193	129	192	2.27811	4.996e-06	up
ECM1	216	403	381	80	90	127	3.618	1.03045e-10	up
ADAMTSL4	327	374	360	186	271	258	1.58981	0.00103392	up
LSP1P4	121	100	99	59	70	40	2.02481	0.001038	up
DUSP10	343	311	273	167	205	210	1.69694	1.83889e-05	up
FLG2	63	54	41	37	27	29	1.80226	0.0447361	up
MBOAT2	606	663	580	364	453	438	1.57294	3.70478e-06	up
WNT9A	162	196	172	96	128	101	1.74387	0.000517896	up
PPFIA4	286	263	264	113	171	189	1.83806	0.000139504	up
MALL	294	524	398	210	276	267	1.72517	0.0010554	up
AL078621.1	187	168	113	111	88	100	1.65573	0.00549825	up
GPR17	52	39	47	12	12	21	3.28115	0.000425336	up
MYH15	142	39	37	24	19	10	4.32893	0.000572905	up
RUBCN	419	339	332	248	242	270	1.52946	0.000410202	up
TCTA	300	131	134	103	109	96	1.94441	0.00596356	up
UCN2	304	196	152	48	60	47	4.45371	1.08496e-14	up
TM4SF19	152	170	135	93	99	100	1.66656	0.00113498	up
PPP1R18	4466	4753	4258	2029	2459	2442	2.0773	8.55271e-25	up
ANO7	183	103	93	102	68	62	1.73105	0.0337659	up
PNRC1	1608	1653	1327	985	1182	1019	1.53346	1.25859e-08	up
PLIN2	12839	11795	9676	2939	3131	3068	3.99202	3.44851e-121	up
CIZ1	3179	2702	2481	1872	1769	1757	1.65065	5.1592e-12	up
NOTCH1	4611	6293	6002	3513	4028	4214	1.54355	8.6016e-05	up
ADAM12	84	91	90	45	61	55	1.76249	0.00928905	up
ADM	328	335	289	214	235	201	1.56224	7.05601e-05	up
ESAM	326	373	405	183	194	206	2.03424	4.83413e-08	up
CABLES2	291	206	239	178	131	162	1.67017	0.00179675	up
FAM124A	124	75	71	59	47	55	1.78045	0.0204995	up
VEGFC	415	210	223	185	169	187	1.66462	0.0106549	up
AKR1C2	995	247	203	71	49	55	8.62311	0.000232443	up
HSPB8	378	245	239	137	118	141	2.31395	9.85055e-08	up
TCF7L1	212	167	142	115	111	119	1.60482	0.00359898	up
BMP6	68	166	157	47	66	56	2.49638	0.000848781	up
PTPRR	64	78	94	13	26	20	4.31876	1.96937e-07	up
ADPRHL1	898	1398	1162	665	859	863	1.55011	0.00118136	up
GPR15	40	51	27	9	16	24	2.54015	0.0162405	up
PIEZO2	44	41	41	23	17	20	2.24292	0.0113034	up
KLF10	4066	5051	4322	2884	2982	2965	1.62564	5.49626e-11	up
KCNMA1	49	90	62	29	30	50	1.96034	0.0275852	up
MAP3K7CL	54	38	57	27	26	21	2.16888	0.0133624	up
PCDH1	227	368	328	143	243	211	1.65998	0.00890622	up
FAM122C	171	178	159	102	137	103	1.58711	0.00400205	up
HKDC1	55	49	41	21	13	11	3.4275	0.000136835	up
HK1	4951	4526	3901	3141	3227	3066	1.51005	1.10077e-11	up
MMP14	2340	2722	2519	1434	1723	1714	1.66582	2.56128e-09	up
RADIL	123	117	106	79	83	75	1.55755	0.0146744	up
GRHL3	124	83	63	60	57	51	1.70166	0.0323911	up
GPR153	730	520	462	335	328	308	1.87358	2.78521e-07	up
GDPD5	979	802	848	418	523	419	2.06999	4.60787e-13	up
CDA	89	27	30	22	15	10	3.28286	0.00681518	up
PINK1	612	372	407	284	302	292	1.6895	0.000341451	up
BTG2	136	157	158	80	86	107	1.76909	0.00144118	up
ZYX	4103	3639	3551	2269	2450	2462	1.68002	1.67581e-14	up
KALRN	71	59	54	36	26	45	1.82861	0.0320202	up
G6PD	1806	2164	2105	1330	1379	1270	1.63741	2.56757e-08	up
CSTB	2984	4055	3648	1531	2030	1920	2.08982	3.08113e-12	up
TLCD1	203	226	169	137	126	147	1.54987	0.0024266	up
IL6R	472	542	495	293	383	356	1.56413	7.77139e-05	up
LMNA	6190	7808	6608	3942	4436	4331	1.73213	8.48034e-13	up
SQSTM1	15408	16876	14063	8845	9636	9816	1.74567	9.30159e-23	up
MFSD12	1981	1605	1602	1193	1115	1167	1.59341	3.32342e-08	up
ITGA5	6540	7797	7119	4046	4641	4461	1.74675	2.42809e-13	up
ZNF385A	1665	1040	999	582	484	466	2.56869	4.03333e-13	up
SHANK1	215	285	252	109	166	163	1.83744	0.000226132	up
FAM171A2	269	230	245	171	132	134	1.82082	3.40344e-05	up
CCNF	224	269	263	164	149	166	1.68995	0.000187776	up
PAQR4	99	149	181	75	102	93	1.71955	0.022244	up
KLHL21	2061	2430	2037	1298	1513	1502	1.61511	6.22067e-10	up
KIAA1522	1517	884	945	836	723	724	1.56016	0.00215067	up
IER5	1500	1648	1603	1043	1159	1061	1.5599	3.85166e-08	up
COL6A3	4822	8960	7733	3905	5110	4679	1.68739	0.0322128	up
IGFN1	86	140	109	11	27	22	5.96906	5.56843e-12	up
TIPARP	2278	2708	2257	1610	1549	1478	1.66641	4.53327e-13	up
CDCP1	1003	1902	1612	638	859	796	2.11459	0.00367901	up
FOXQ1	555	356	378	288	259	251	1.72197	0.000140978	up
IL31RA	116	105	127	77	90	65	1.61285	0.0200653	up
SLC29A4	306	216	195	127	135	152	1.84034	0.000108923	up
BRI3	995	1291	1370	649	716	635	1.9685	6.20187e-09	up
GPER1	73	52	60	28	49	34	1.78602	0.0453672	up
MICALL2	363	435	361	222	302	300	1.50086	0.00173568	up
FAM219A	2230	2142	1873	1131	1193	1244	1.86511	2.75343e-22	up
ABCA1	856	1483	1185	683	888	836	1.56667	0.00224191	up
OTUD1	355	283	250	170	224	220	1.53929	0.00254954	up
PGM2L1	437	323	310	249	182	279	1.60199	0.00326474	up
GJB2	121	201	168	90	126	119	1.56595	0.0307309	up
NSMF	2867	2999	2793	1898	2053	2204	1.50337	2.28283e-08	up
HSPA12A	461	414	380	271	279	267	1.63824	9.68707e-07	up
E2F7	2157	1730	1456	1143	1175	1060	1.68088	9.73024e-09	up
IFI27	60	84	79	44	48	36	1.86818	0.012314	up
MFAP4	63	76	56	32	38	28	2.11853	0.0028902	up
MAPK7	941	748	661	483	473	440	1.79104	3.60267e-09	up
PLK1	864	1098	944	658	741	650	1.5163	1.37498e-05	up
NAB2	2195	1826	1505	1139	1161	1197	1.67811	1.51377e-09	up
MAP1A	30	33	33	15	8	12	2.93258	0.00570989	up
NAT16	85	106	82	36	54	53	2.03426	0.00135217	up
FAM102A	2290	1858	1874	1183	1202	1264	1.76216	3.27821e-12	up
FN3K	197	182	172	114	124	127	1.61121	0.00100506	up
CDT1	195	347	346	186	149	193	1.80905	0.00280155	up
SPATA33	104	72	65	59	50	47	1.64226	0.0448952	up
TUBA1A	1212	1427	1170	629	644	685	2.07347	1.50759e-21	up
TUBA1C	5581	8379	7081	4130	5006	5151	1.57606	8.69904e-05	up
ZNF526	529	549	499	318	344	308	1.73649	1.31719e-09	up
TRPV3	35	34	23	1	13	6	4.89248	0.00162551	up
ANGPTL4	4061	2299	2615	1061	1169	1152	2.83015	8.84407e-17	up
SPRYD3	638	1233	1055	447	661	625	1.81337	0.048105	up
IGFBP6	412	685	451	326	373	361	1.55232	0.00212981	up
HID1	1308	1680	1511	831	1044	991	1.68092	3.30211e-07	up
FTH1	24013	27742	21771	8471	10371	10163	2.6993	5.95382e-46	up
VASN	224	167	173	98	86	118	1.99107	4.46987e-05	up
NT5DC2	453	500	471	300	286	307	1.70469	1.49384e-07	up
TNXB	506	465	399	234	252	239	2.01256	5.76019e-13	up
SERINC2	862	868	855	442	460	484	1.99507	1.90964e-16	up
TCTN2	181	84	92	78	70	75	1.69997	0.042305	up
TBC1D10B	1524	1095	1083	943	774	823	1.5522	0.000118597	up
GPRIN1	767	667	724	406	349	362	2.06854	3.42529e-13	up
CLIC3	202	218	205	81	53	93	2.93774	3.23961e-10	up
HIC2	355	520	438	260	260	300	1.71099	6.60747e-05	up
CHRNA5	122	145	92	61	86	54	1.89608	0.00196908	up
FOS	321	444	380	255	294	256	1.52152	0.00131615	up
ZNF296	149	161	164	62	70	102	2.16786	4.69917e-05	up
KCNS3	332	461	399	198	187	213	2.13052	3.23736e-09	up
CAVIN3	128	267	185	91	119	110	1.93344	0.00180932	up
KCNK3	117	72	63	13	28	20	4.38892	2.22752e-07	up
CHST11	532	622	599	378	409	433	1.53855	6.17702e-05	up
KRT19	2464	3829	3342	1751	2237	2138	1.68626	2.9453e-05	up
KRT15	97	181	158	71	107	91	1.74031	0.0176426	up
CDK5R2	221	184	155	39	90	71	2.98202	8.9903e-08	up
NMRAL2P	101	122	109	13	20	20	6.69678	2.40006e-16	up
RRM2	1001	1838	1531	823	998	1033	1.64081	0.00133243	up
MOB3A	2035	2253	1992	1361	1626	1452	1.51178	2.80935e-08	up
GNB2	3295	3130	2949	2189	2182	2215	1.51989	7.06029e-12	up
HSPA6	78	145	122	18	17	16	7.24711	2.28365e-14	up
RAPH1	186	284	208	145	152	151	1.61223	0.00230048	up
ZNF483	54	54	46	12	28	29	2.37956	0.00714401	up
CSPG4	1021	1308	1180	447	617	585	2.27905	6.55211e-14	up
AP000769.1	220	146	120	99	72	100	1.89775	0.00181639	up
ZBTB4	2803	2296	2135	1729	1668	1686	1.51627	1.50857e-07	up
SLC16A13	242	157	141	84	76	91	2.28274	7.86361e-06	up
PELI3	294	232	202	145	149	127	1.83997	1.63051e-05	up
RESF1	2130	1682	1381	854	822	819	2.20874	1.14232e-17	up
RIN1	304	573	555	241	331	329	1.71254	0.00585838	up
DES	96	73	59	25	25	43	2.5973	0.000409952	up
PACS1	2449	2265	2220	1448	1659	1663	1.55408	4.36276e-09	up
MARCKSL1	1307	1352	1257	796	885	906	1.61745	2.47139e-10	up
UCP2	662	833	743	381	502	460	1.78356	1.44207e-07	up
FOSL1	5852	8610	7165	3796	4487	4612	1.79345	3.29889e-08	up
SFN	2226	3452	3158	979	1329	1287	2.63943	1.46689e-14	up
ARL4D	646	931	634	367	511	438	1.78691	3.46946e-06	up
TUBB6	1497	1887	1630	966	1146	1125	1.65574	3.00054e-08	up
TPRN	467	342	359	265	270	264	1.56076	0.000386397	up
VPS37D	148	155	137	111	117	84	1.50615	0.0187498	up
FKBP9P1	61	59	64	29	29	45	1.91157	0.0201376	up
IRX5	96	108	88	47	59	46	2.04879	0.000380271	up
METRNL	564	765	705	345	421	461	1.776	7.19631e-06	up
TMEM80	293	217	195	167	160	130	1.64162	0.00150102	up
ULK1	2947	3953	3725	2349	2572	2487	1.53872	2.24194e-05	up
FZD8	503	854	799	316	409	366	2.12564	9.51254e-07	up
HIC1	213	182	138	131	107	123	1.5654	0.00721931	up
CAVIN1	6713	5452	5004	4210	3777	4067	1.5161	3.6402e-07	up
GBA	1165	1258	1042	690	712	730	1.73152	4.43736e-15	up
SRRM3	217	166	193	130	119	149	1.54848	0.00915409	up
PLEC	40530	51007	46578	22470	25215	25132	2.0313	1.43058e-18	up
TUBAL3	54	89	67	32	40	33	2.13494	0.00363982	up
ZBTB7A	3112	3110	2990	2092	2242	2172	1.51435	1.01982e-10	up
TRIML2	468	217	166	140	104	124	2.4316	0.000216446	up
PER1	736	839	722	502	563	565	1.50402	3.41565e-06	up
SAMD4B	3146	3151	2868	1897	2206	2201	1.55237	1.68141e-10	up
ALOXE3	125	205	183	74	86	103	2.08987	0.000216136	up
GATA2	987	834	800	479	411	461	2.06853	2.60047e-15	up
ZFPM1	124	173	200	98	139	108	1.55633	0.0426828	up
APOBEC3B	137	275	224	109	102	106	2.14816	0.000145802	up
MYADM	6979	7137	6931	3847	4315	4253	1.81453	1.1017e-19	up
B3GNT3	1123	897	780	501	501	495	1.98884	2.30909e-13	up
PNPLA1	106	91	70	30	23	24	3.67935	2.23009e-08	up
POLR2A	14225	20575	17578	10502	11473	11264	1.68644	1.06929e-07	up
DDX60L	267	399	353	214	279	232	1.50685	0.00885878	up
PLCXD1	95	117	115	29	68	38	2.60517	0.000137705	up
NXPH4	853	960	950	553	677	675	1.5547	2.00275e-05	up
PAQR7	712	685	598	478	486	445	1.50941	8.75191e-07	up
MAFA	236	147	122	105	96	80	1.90449	0.00162703	up
CRIP2	526	594	572	351	416	381	1.57854	1.14935e-05	up
SPNS2	331	112	105	106	80	74	2.21947	0.00928132	up
C2CD4C	180	206	181	81	70	104	2.37088	1.06929e-07	up
FHL3	534	407	405	282	267	257	1.78127	5.30213e-07	up
TENT5C	237	202	232	114	148	165	1.68466	0.0013065	up
PCBP3	198	139	168	72	78	101	2.1531	3.52393e-05	up
ACTG1	50640	50628	45582	26397	28300	29493	1.86134	2.29056e-29	up
TSPYL2	522	773	599	366	490	387	1.62766	0.000207965	up
PGP	303	239	240	198	169	185	1.51112	0.00308095	up
SPATA32	88	62	57	50	40	34	1.77595	0.0312309	up
TMEM255B	163	145	136	78	98	104	1.69163	0.00198364	up
DUSP8	480	426	471	280	271	297	1.7395	6.52157e-07	up
LPAR5	401	349	351	211	214	231	1.79281	1.84895e-07	up
ZBTB7C	98	80	43	42	18	41	2.2943	0.010717	up
TMEM106A	170	100	115	83	51	54	2.18348	0.000783615	up
SEMA4B	5452	6999	6808	3736	4859	4633	1.56356	4.24941e-05	up
C5orf47	37	28	30	14	7	14	2.89388	0.00803908	up
LINC00482	54	48	37	20	20	19	2.50252	0.00245521	up
SOCS1	43	51	41	12	19	7	3.79609	0.000135966	up
MUC1	66	45	46	38	21	29	1.89884	0.0431052	up
TLCD2	369	301	241	197	190	185	1.69091	6.18485e-05	up
AHNAK2	8404	7645	6751	3807	4400	4192	1.95979	2.13196e-26	up
NDUFA4L2	262	245	455	128	150	205	2.17231	0.000623898	up
CEACAM19	162	175	138	115	104	109	1.54095	0.00556874	up
RTN4RL2	211	155	178	116	101	143	1.61483	0.00836451	up
KANK3	72	49	60	27	40	30	2.00027	0.0138073	up
AKR1C1	3183	794	751	115	92	66	18.1683	8.812e-08	up
PCDHB13	42	41	33	21	20	22	1.95853	0.0415504	up
ZNF70	184	169	125	94	82	104	1.8099	0.000450575	up
S100A3	356	153	123	143	117	116	1.76951	0.0364547	up
WNT7B	1371	2367	2286	931	1237	1186	1.93478	0.0103179	up
TUBB4B	8593	10104	8682	5235	5456	5435	1.81285	2.4717e-21	up
FSIP2	154	156	110	73	77	74	1.98984	4.69173e-05	up
GJB3	90	27	21	6	10	9	5.79471	0.000273151	up
CLDN4	3698	4871	4319	2521	2753	2839	1.69995	4.53001e-09	up
PAX8-AS1	2160	1620	1376	1285	1115	1110	1.55898	4.69173e-05	up
AKR1C3	591	269	223	150	122	133	2.81728	2.83681e-06	up
GREB1	273	358	345	156	209	228	1.7649	0.000259088	up
TUBB	7952	9639	7940	5440	5912	5704	1.59704	2.53034e-12	up
ZNF775	63	70	65	33	41	38	1.89	0.00974032	up
MMP1	52	135	132	40	53	48	2.44384	0.00277983	up
S100A2	1128	793	644	363	294	380	2.61713	3.06754e-13	up
ARID5A	170	177	182	93	113	113	1.77636	0.000256401	up
LAMB3	9574	12982	11621	6041	7576	7546	1.7301	9.37727e-08	up
PDLIM7	4935	5857	4817	2417	2771	2889	2.06067	5.84808e-23	up
FLNA	50620	59010	53951	28299	29216	29737	2.00558	6.7463e-26	up
SERTAD1	743	855	642	463	491	488	1.65197	3.60742e-09	up
MIRLET7BHG	200	162	161	121	115	108	1.62269	0.00181748	up
SERPINA1	80	101	107	35	64	78	1.74818	0.0429934	up
C6orf141	718	540	462	283	294	259	2.18631	1.34592e-11	up
HMGA2-AS1	190	194	161	108	133	142	1.51552	0.00716934	up
AC008543.1	28	34	23	13	16	7	2.51194	0.029533	up
S100A10	6433	5849	4899	3726	3787	3421	1.67202	1.46286e-15	up
AKR1B10	49	37	23	2	2	2	19.1672	2.69924e-07	up
ZNF808	189	204	166	120	117	134	1.60407	0.00111101	up
ARC	180	137	126	51	47	65	2.89012	1.11656e-08	up
AKR1C4	20	36	29	14	8	15	2.45108	0.0404738	up
APCDD1L	149	119	98	24	53	48	3.11318	9.30956e-07	up
GJC2	226	135	153	132	125	98	1.54588	0.0322094	up
L1CAM	1699	1883	1845	695	764	819	2.55175	6.69985e-29	up
CCDC167	215	231	204	124	127	163	1.67413	0.000453909	up
VWA7	99	73	76	39	29	49	2.25837	0.000963255	up
PSORS1C1	122	110	117	46	74	57	2.11341	0.000205698	up
ADGRG1	1244	1330	1229	803	951	948	1.50457	1.05807e-06	up
CRLF2	593	312	278	205	226	201	1.98205	0.000257439	up
SERPINB5	252	206	167	42	50	45	4.8469	7.50426e-22	up
GPX3	419	319	302	178	147	151	2.32652	7.64992e-11	up
PCNPP3	107	74	71	27	31	36	2.85289	1.33658e-05	up
ADAT3	191	95	72	79	57	73	1.80332	0.039749	up
S1PR3	676	346	289	322	259	296	1.57723	0.031333	up
KCTD11	407	344	296	209	196	213	1.80183	4.72303e-07	up
LINC00887	51	39	55	14	16	18	3.25024	0.00024047	up
SH3D21	555	628	611	348	486	447	1.50116	0.00089753	up
AC141586.1	259	282	203	153	159	180	1.60537	0.000411344	up
AKR1C7P	74	58	41	30	39	32	1.81539	0.0384374	up
AATBC	172	189	155	81	100	113	1.86957	8.66863e-05	up
AL109918.1	144	70	57	58	34	38	2.19818	0.0112818	up
TATDN2P2	105	99	78	80	58	42	1.6658	0.0364547	up
FTH1P8	69	65	51	14	17	37	2.8839	0.000950838	up
TIAF1	87	77	71	47	62	48	1.5977	0.0440939	up
CCR5AS	309	413	338	187	240	296	1.56393	0.00446431	up
SLC9A3-AS1	272	133	111	126	85	107	1.71093	0.0414075	up
PLEKHM1	1741	1646	1497	975	1032	941	1.76798	3.00769e-18	up
PPP1R26-AS1	382	304	326	187	198	183	1.90561	1.05095e-07	up
MTND2P28	7339	6336	4903	3688	3517	3648	1.81475	8.63059e-14	up
GTF2IP7	138	155	116	77	83	75	1.85147	0.000226865	up
SPANXB1	53	37	47	1	9	4	10.5245	1.00197e-07	up
DPY19L2P3	104	85	72	63	61	53	1.56868	0.0434858	up
MRLN	78	18	17	16	4	6	4.54811	0.00907386	up
LYPLAL1-DT	134	112	86	46	43	45	2.6287	1.27259e-06	up
MELTF-AS1	52	68	88	37	48	33	1.90804	0.0256296	up
LINC02577	178	140	128	72	81	73	2.10218	1.12719e-05	up
LINC01204	48	76	63	23	30	25	2.56474	0.00067223	up
AL450322.2	36	33	48	16	15	10	3.08328	0.00201239	up
NFE4	138	89	99	84	43	47	1.99764	0.00743564	up
LINC01001	146	123	148	95	88	100	1.58002	0.012585	up
AC005077.4	1182	1020	1202	404	520	497	2.57433	3.84214e-19	up
APCDD1L-DT	92	89	76	19	21	23	4.34508	3.04921e-10	up
FTH1P7	165	129	133	37	40	42	3.83146	2.54634e-13	up
LINC00702	556	422	333	296	261	296	1.62819	0.000326562	up
TMEM238	67	48	61	13	12	11	5.24366	7.80376e-08	up
LINC00513	31	31	41	9	16	24	2.26383	0.0479748	up
AP000695.2	26	42	34	12	18	13	2.53761	0.0140126	up
EPCAM-DT	46	42	31	12	22	10	2.87768	0.00348878	up
LINC01366	47	48	40	19	25	29	1.96948	0.0292009	up
LINC00601	161	122	99	78	73	89	1.6882	0.00781833	up
AL360181.2	811	895	792	237	395	332	2.77105	1.03255e-17	up
TM4SF19-AS1	153	200	166	96	111	84	1.9056	7.53093e-05	up
AC006369.1	113	125	95	61	76	65	1.7547	0.00274946	up
CCDC200	54	53	41	28	24	26	2.01647	0.0149742	up
ZNRF2P1	200	189	147	119	94	103	1.80149	0.000157356	up
RNF223	138	161	159	26	30	30	5.70602	7.72234e-20	up
FOXD2-AS1	85	111	115	45	75	69	1.76877	0.0160674	up
TXNDC5	44	104	140	12	27	24	4.99419	5.85004e-06	up
CPHL1P	229	99	142	65	42	59	3.02056	8.87505e-06	up
LINC00973	713	523	386	408	351	351	1.54509	0.00289616	up
AADACP1	117	47	40	19	19	22	3.58306	0.000287818	up
LINC02614	72	58	56	27	25	39	2.17674	0.00429772	up
PDXP	49	51	47	25	28	17	2.24558	0.00667713	up
RPSAP52	288	213	174	151	132	163	1.60429	0.00441067	up
FTH1P23	91	92	69	18	27	35	3.34483	9.72968e-07	up
AC018638.4	364	329	324	198	218	287	1.5442	0.00212506	up
KCTD7	452	279	286	262	213	209	1.58238	0.00570481	up
RPLP0P2	53	82	74	23	20	33	2.9418	0.000119021	up
FLNB-AS1	144	160	181	88	122	103	1.66712	0.00533274	up
GATA2-AS1	352	198	153	164	119	135	1.77385	0.00948783	up
AC116535.2	51	27	21	21	9	13	2.42779	0.048105	up
PICART1	65	78	72	29	47	36	2.05559	0.00406685	up
LUCAT1	3095	3369	2871	1493	1840	1639	2.00388	9.41825e-24	up
AC034223.1	28	60	35	17	19	22	2.2504	0.0268709	up
AC092490.1	77	87	89	26	39	34	2.74098	1.53109e-05	up
TMEM158	617	1194	1439	328	546	466	2.63957	0.010874	up
LINC01303	148	110	88	39	41	40	3.05898	6.79256e-08	up
AC068580.4	96	61	42	23	37	26	2.44671	0.00330094	up
AC010343.3	137	164	128	65	92	88	1.86567	0.000418303	up
SHANK3	966	934	932	578	660	703	1.56083	1.28036e-06	up
AC090192.2	545	239	193	62	43	58	6.30284	1.23259e-14	up
CCDC71L	466	417	381	271	271	277	1.6453	8.89911e-07	up
GASAL1	180	159	119	87	93	82	1.8558	0.000214769	up
AP5B1	2002	1543	1504	1259	1111	1081	1.55968	4.19161e-06	up
AC090673.1	120	121	116	74	61	61	1.94591	0.000270475	up
LINC02454	158	141	143	83	110	111	1.55446	0.0122478	up
AC090023.2	102	56	39	38	27	27	2.25609	0.0122865	up
LBX2-AS1	104	79	73	47	56	60	1.67209	0.0248405	up
LINC01629	52	54	55	7	12	39	2.9611	0.0115022	up
HIF1A-AS3	387	219	184	192	98	104	2.11788	0.00176242	up
LINC00520	32	68	51	9	7	11	5.96914	1.51846e-06	up
AC126323.3	97	100	98	68	61	78	1.52258	0.0453336	up
CCDC187	37	42	44	15	10	19	2.99227	0.00161045	up
AL590004.3	157	15	23	7	3	3	15.6466	0.00375814	up
EPPK1	57	52	36	24	23	18	2.36556	0.00449105	up
AC137932.2	55	76	64	25	25	36	2.41957	0.000992476	up
MYO15B	251	316	240	174	201	164	1.59532	0.000408085	up
AC020916.1	1500	1439	1103	507	508	592	2.66895	4.23101e-31	up
S1PR2	182	172	172	108	110	102	1.75758	0.000140606	up
AC020915.3	114	115	61	42	58	78	1.71528	0.0446413	up
AL118506.1	313	161	146	133	81	134	1.8812	0.00961681	up
KCNQ1OT1	269	352	303	160	175	178	1.92461	3.13228e-07	up
AL391422.4	114	105	83	66	52	63	1.7721	0.0048612	up
CD24	187	196	181	121	123	132	1.60165	0.00100168	up
ADIRF-AS1	373	347	331	233	193	211	1.7608	8.27096e-07	up
AC015712.6	150	119	102	86	95	68	1.58605	0.0195887	up
FRMD6-AS1	76	73	65	33	45	31	2.09619	0.00212199	up
AC009804.1	44	19	21	13	8	14	2.54363	0.0467831	up
AL161431.1	2706	746	636	389	214	235	5.10216	0.00490012	up
RN7SL1	1663	2125	854	365	408	626	3.46364	8.58737e-05	up
AL442125.1	54	71	53	34	42	33	1.74022	0.0396614	up
AC023157.2	198	135	97	65	48	64	2.56417	1.43791e-05	up
F8A1	127	147	180	98	106	116	1.52879	0.0345975	up
AC008894.3	58	62	31	20	28	17	2.45205	0.00561686	up
AC145098.2	95	79	51	37	19	37	2.55011	0.00100659	up
AC132872.4	57	49	56	19	23	18	2.89538	0.000211165	up
AC006058.4	279	284	231	152	147	137	1.93887	3.46772e-08	up
LINC01348	79	39	35	28	27	18	2.22127	0.0241219	up
NPTN-IT1	78	99	83	53	62	52	1.66272	0.0199585	up
BLACAT1	64	71	58	28	29	22	2.60469	0.000163711	up
AC006453.3	377	258	233	174	136	147	2.01682	7.9282e-06	up
AC068205.2	48	60	46	24	30	30	1.95275	0.0192887	up
AC103718.1	83	82	68	37	47	33	2.12298	0.00101042	up
POLR2J3	51	61	28	9	19	26	2.72547	0.00795324	up
AC125232.1	40	34	35	13	14	16	2.70797	0.00424402	up
AP000944.5	36	32	33	21	13	18	2.07389	0.0487399	up
AC008966.3	151	63	41	41	15	24	3.33364	0.00181427	up
AC004263.2	266	202	159	115	110	99	2.05267	8.02987e-06	up
AHRR	216	143	95	124	87	85	1.61652	0.0498418	up
AC018978.1	125	71	66	52	50	53	1.79342	0.0236372	up
AL512625.3	92	55	44	27	29	28	2.40717	0.00264413	up
AL139351.3	273	197	150	148	133	134	1.58178	0.00934537	up
KRIT1	67	86	68	126	119	130	0.627885	0.0126701	down
SLC7A2	402	523	469	772	793	707	0.656617	6.79745e-05	down
TSPOAP1	34	26	29	68	74	51	0.493476	0.00988601	down
TRAPPC6A	71	62	50	80	138	105	0.603416	0.0305948	down
IL32	60	116	103	136	229	198	0.532391	0.00627641	down
ADGRA2	101	70	91	172	190	123	0.58019	0.0074184	down
TBPL1	210	186	157	318	280	338	0.628155	0.000326487	down
IKZF2	39	40	42	109	95	98	0.428479	4.92429e-05	down
MYOM2	18	18	24	42	48	49	0.463881	0.0175466	down
DNAH5	106	78	63	120	126	162	0.641961	0.0358778	down
TNFRSF9	145	147	129	258	336	327	0.487638	2.73946e-08	down
TARBP1	234	321	280	533	512	475	0.587446	6.26068e-06	down
BCAT1	2958	3690	3077	5233	5388	5095	0.660631	1.381e-08	down
BCAS1	21	6	12	57	55	31	0.292074	0.00200676	down
ERBB3	56	50	36	91	98	88	0.544445	0.00494106	down
ZNRD1	69	73	72	153	128	143	0.539254	0.00045726	down
RRP15	549	529	405	855	770	781	0.65463	3.34433e-06	down
IFT80	180	130	122	272	261	187	0.639362	0.00994636	down
ADGRF5	3616	2019	1781	5827	4521	4377	0.532774	0.0327591	down
TUBE1	751	1052	865	1373	1560	1411	0.65636	3.7055e-05	down
RBMS2	1828	1573	1401	3359	3025	2717	0.561996	1.65315e-12	down
LAMP3	172	357	328	421	527	494	0.639627	0.0266779	down
NEBL	90	92	109	181	189	161	0.58874	0.00169314	down
FKBP7	127	151	110	232	255	182	0.617508	0.00186108	down
DOP1A	245	149	120	329	260	300	0.611355	0.0088287	down
MECOM	208	214	164	389	340	313	0.598015	2.15423e-05	down
OAS1	230	147	122	281	292	237	0.653502	0.0176488	down
P3H2	385	248	240	653	598	595	0.502951	1.05095e-07	down
ZNF268	284	280	287	539	426	483	0.628495	8.36902e-05	down
RBM27	414	421	361	636	671	651	0.65113	3.30211e-07	down
RPGRIP1	28	32	32	61	58	56	0.562411	0.0372165	down
TGFB2	625	254	190	1622	945	940	0.319662	0.0164047	down
IL11	3458	2539	2024	7004	5831	6222	0.445565	3.5535e-14	down
ERH	679	684	624	1151	1259	1314	0.569484	1.16286e-13	down
PABPC1L	2857	3952	3636	5328	6278	5797	0.643827	2.60144e-05	down
CST4	298	224	218	476	484	512	0.535676	3.08038e-08	down
SLC25A14	108	109	55	160	146	159	0.616408	0.0159531	down
NALCN	41	35	36	74	82	73	0.522582	0.00579277	down
HAGHL	263	385	320	506	533	531	0.658835	0.000793868	down
PDGFRL	82	54	59	121	104	103	0.634207	0.0373059	down
ZFAND1	1394	1308	1153	2242	2189	2191	0.620345	2.67896e-14	down
DCTN6	165	110	103	240	259	183	0.590267	0.00290264	down
CCDC114	14	6	10	35	21	30	0.372666	0.0306973	down
RASIP1	70	88	80	109	146	127	0.666591	0.0420513	down
FGF21	73	61	39	117	109	75	0.608656	0.046313	down
TFPI2	1114	1289	1194	3180	3321	3254	0.394462	3.8696e-41	down
PON3	98	102	58	126	132	172	0.63346	0.0287711	down
LFNG	287	394	332	523	607	558	0.641439	0.000128066	down
CNTNAP3	188	106	113	260	226	225	0.60923	0.00721728	down
DDX58	630	447	386	882	733	717	0.665857	0.00208078	down
TRDMT1	117	94	90	137	205	162	0.637668	0.014713	down
DKK1	873	660	545	1915	1263	1442	0.476598	1.71301e-08	down
DNAJC12	70	64	57	139	137	103	0.537565	0.00113498	down
TMEM97	90	126	88	169	186	192	0.591135	0.00118492	down
TRIM2	296	251	239	563	553	508	0.516331	1.7582e-11	down
GLRB	170	156	101	327	268	311	0.49846	1.38928e-06	down
PPARGC1A	63	41	34	96	89	95	0.522912	0.00548327	down
HSPA8	7540	7481	6287	11651	14557	14804	0.553372	5.23182e-15	down
PPM1H	95	89	84	171	149	122	0.647386	0.0177357	down
MANSC1	128	205	177	299	303	310	0.598398	0.000855099	down
SCNN1A	107	90	66	201	215	185	0.464671	7.5831e-07	down
EYA4	135	146	98	239	210	206	0.613825	0.000941977	down
FAM172A	189	208	218	297	369	352	0.647888	0.00119477	down
PDE4D	446	528	399	1209	1298	1146	0.40015	5.48442e-32	down
NR3C1	2610	2115	1750	4288	3825	3889	0.572664	2.0336e-10	down
CCL20	22	26	17	75	86	94	0.270785	8.52194e-08	down
ST3GAL5	328	247	234	693	530	493	0.502018	1.80591e-07	down
MOB4	370	406	393	712	639	633	0.630281	2.81557e-06	down
TIA1	605	538	508	1065	919	871	0.616985	2.05738e-07	down
LEPR	62	97	70	127	143	119	0.627535	0.0195813	down
CTH	487	753	489	810	1019	1014	0.645856	0.000750098	down
ZNHIT6	1806	1769	1420	2871	2788	2565	0.646057	4.65096e-11	down
RCN2	866	1119	976	1821	1952	1669	0.582108	1.70786e-09	down
MUC5B	1413	949	1392	2764	2491	2752	0.504969	5.20238e-08	down
TNFAIP3	719	480	457	919	981	975	0.612665	4.66502e-05	down
CCN2	1001	889	749	3585	2624	2528	0.321117	7.46799e-29	down
FLVCR2	13	15	13	32	40	43	0.380325	0.00646013	down
OGFRL1	3023	2248	1997	5241	4160	3736	0.587934	4.67574e-06	down
IFIT3	264	275	196	459	425	412	0.602123	2.96595e-06	down
IFIT2	332	300	194	651	555	534	0.501933	3.42378e-08	down
CAAP1	568	531	454	960	986	832	0.595697	8.55252e-10	down
INSL4	18	22	20	72	51	60	0.349825	0.000238937	down
TNFSF18	5	0	2	48	33	32	0.066074	1.31781e-06	down
LIAS	35	79	77	98	142	117	0.57679	0.048105	down
TRMT13	581	879	638	1165	1255	1199	0.617472	8.89427e-06	down
ACO1	2531	1882	1747	3587	3382	3231	0.642694	3.21946e-06	down
ARHGAP40	316	411	427	550	698	670	0.646885	0.00134122	down
ATP8A1	100	95	114	274	218	259	0.441151	8.16783e-08	down
SPDEF	121	115	85	165	211	190	0.602764	0.0013671	down
RPP40	188	192	145	307	331	303	0.593368	7.95209e-06	down
MKKS	293	289	249	529	445	406	0.64171	0.000109869	down
GNG11	573	525	431	1013	908	882	0.580116	4.11133e-10	down
CASD1	557	453	375	831	756	699	0.643731	4.25858e-05	down
FOXP2	46	41	32	73	77	62	0.597137	0.0412787	down
CGNL1	352	398	347	728	926	835	0.470762	8.17902e-16	down
TMOD2	183	210	174	366	406	391	0.519857	9.17179e-10	down
AJUBA	4049	2869	2205	5790	4760	4472	0.642267	0.000741131	down
SAT1	1938	2727	1994	3689	4722	4140	0.565228	5.69069e-09	down
GDF15	7525	5620	4706	13252	12542	12120	0.499519	1.13738e-13	down
GMFG	68	136	96	144	227	147	0.619099	0.0440652	down
RBM39	7320	7999	6254	12268	13341	12545	0.601661	1.4017e-20	down
ARHGEF9	86	152	144	185	237	214	0.645593	0.0331271	down
DNAJB1	5270	6086	4697	7473	9415	9895	0.637719	3.31341e-07	down
RAMP1	63	41	39	89	88	75	0.604058	0.0408247	down
ANKEF1	364	288	258	506	511	465	0.653749	0.000141631	down
BEX2	191	210	154	304	375	354	0.571343	3.37147e-06	down
IER3IP1	181	183	145	264	295	259	0.662485	0.00100506	down
SLC38A2	29784	23860	18853	43730	37603	35378	0.658413	3.72282e-05	down
FST	834	713	627	1082	1276	1141	0.661891	2.75757e-06	down
AVIL	86	80	88	107	146	160	0.658721	0.042271	down
SCEL	40	7	11	86	56	60	0.30328	0.00441067	down
SRSF1	703	851	776	1437	1361	1311	0.606517	6.65982e-09	down
MRPL47	583	633	516	1067	1011	868	0.626477	7.45862e-08	down
RNF144B	142	182	175	351	362	362	0.497002	1.80258e-08	down
C6orf52	106	158	97	183	232	206	0.617186	0.00445193	down
C11orf1	117	144	99	184	200	234	0.618504	0.00230186	down
LRRC49	219	373	262	610	663	582	0.490571	5.86806e-08	down
SMAD6	420	206	185	538	392	413	0.638166	0.0397293	down
SPTBN5	113	67	58	182	133	130	0.566887	0.0121159	down
STAT4	17	14	8	56	29	40	0.329389	0.00376317	down
CARF	103	87	70	146	118	160	0.650784	0.0277729	down
SPPL2A	1031	1234	1025	1708	1822	1753	0.6644	3.08715e-08	down
INHBE	610	812	555	1316	1323	1403	0.5193	4.76532e-13	down
TMEM91	24	14	10	36	40	41	0.434345	0.0247692	down
SYTL1	134	177	167	233	293	264	0.648348	0.0042743	down
CCN1	16697	16364	13878	36551	28530	30356	0.523391	4.89124e-17	down
CALM2	8628	10892	8971	15171	16318	14970	0.654715	6.64988e-09	down
WDPCP	64	69	71	94	114	129	0.647886	0.0412787	down
RBMS3	84	91	92	196	158	172	0.542838	0.000203592	down
NFKBIZ	264	414	341	491	727	627	0.591226	0.000468354	down
PLAC8	171	108	81	317	251	237	0.472877	5.89088e-05	down
RNF145	1403	1213	1069	2104	1954	1961	0.651718	2.2042e-08	down
PSPH	1020	932	693	1626	1446	1421	0.624219	2.36414e-07	down
CSGALNACT1	150	147	137	373	372	352	0.42228	2.09599e-15	down
CCDC25	739	1023	849	1258	1596	1442	0.649769	7.37313e-05	down
LACTB2	83	120	77	173	173	128	0.627853	0.0152353	down
PTGES	178	217	168	462	554	526	0.389005	2.12691e-19	down
IMMP1L	55	71	48	104	97	93	0.628934	0.0299767	down
AASDHPPT	792	819	649	1215	1273	1190	0.653933	1.81868e-09	down
TKFC	261	415	358	496	603	680	0.622155	0.00185119	down
MKX	108	126	96	207	178	189	0.611639	0.00113502	down
TMEM218	80	114	101	144	148	182	0.665149	0.0347014	down
MIA2	860	994	810	1621	1731	1429	0.594329	2.87645e-11	down
ATPSCKMT	141	189	124	304	298	283	0.544824	3.78433e-06	down
FREM2	154	123	116	240	181	234	0.638577	0.00609836	down
RILPL2	350	314	254	507	504	461	0.663258	7.90887e-05	down
AKAP6	42	43	39	75	68	86	0.577223	0.0227974	down
NDUFC2	41	42	31	95	66	84	0.493953	0.00354939	down
C4orf33	28	24	22	45	57	58	0.493024	0.0156039	down
FBXO4	34	88	59	100	120	139	0.537396	0.0212967	down
TMEM267	371	430	365	598	760	639	0.623561	3.17642e-06	down
IMPACT	420	549	471	790	883	830	0.614897	8.65932e-07	down
SORBS2	18	23	20	53	64	44	0.405108	0.00252672	down
CYP2U1	49	48	41	90	102	77	0.547187	0.00600918	down
DEPTOR	47	42	32	71	72	73	0.595234	0.035121	down
MICU3	118	90	95	199	195	138	0.608929	0.00653736	down
PPP1R9A	497	457	379	777	747	689	0.641013	6.32609e-07	down
C1R	33	50	29	79	55	76	0.564621	0.0414075	down
ALDH4A1	48	56	38	98	113	70	0.537626	0.00851865	down
CCDC17	62	102	61	117	164	137	0.571789	0.00738355	down
FAM86C2P	64	72	73	101	121	122	0.650474	0.0338573	down
CCDC78	94	78	59	132	142	152	0.575549	0.00224767	down
PLPP3	283	180	146	331	327	355	0.636486	0.00732741	down
DHRS3	24	59	59	114	143	152	0.37399	0.000129893	down
EXTL2	1034	823	693	1584	1395	1250	0.640654	2.87515e-05	down
INHBB	269	200	179	546	510	503	0.442092	6.15228e-13	down
GABRG1	18	20	11	38	41	36	0.451449	0.0244936	down
CLDN1	558	577	490	1301	1088	970	0.515615	2.54487e-12	down
POGLUT1	405	318	234	622	507	418	0.655146	0.00652441	down
ELF3	120	55	51	326	259	247	0.287576	1.75364e-09	down
IGFBP7	72	70	55	115	106	97	0.659053	0.0403422	down
NUAK2	46	39	35	87	124	94	0.419768	6.96111e-05	down
PTX3	146	238	184	997	1469	1254	0.163177	1.44321e-45	down
CXCL1	46	56	40	151	162	187	0.301953	4.44802e-12	down
SPRY1	211	187	196	557	466	411	0.443078	1.62042e-11	down
MAP9	457	509	408	766	796	676	0.654236	1.68356e-06	down
ANAPC10	33	25	28	69	69	66	0.450489	0.00169495	down
LMBRD2	523	491	433	818	818	695	0.661949	4.30531e-06	down
ANKRD33B	1088	1027	892	1878	1516	1553	0.647226	7.39391e-07	down
CHMP4C	120	134	136	234	222	194	0.642668	0.00342441	down
DLC1	2857	3246	2834	4970	4857	4819	0.651494	6.94992e-12	down
GTF2A1	1076	728	749	1467	1483	1329	0.636274	5.89088e-05	down
TRUB1	375	429	320	657	624	568	0.646583	6.16815e-06	down
TRIM66	176	218	183	391	439	398	0.501588	3.02129e-10	down
TMX3	1160	1250	1065	1993	1958	1725	0.653086	1.77777e-09	down
ANKDD1A	72	60	60	110	127	113	0.585828	0.00502383	down
PLIN4	624	684	616	1026	1141	1148	0.619893	2.12324e-09	down
SEMA6B	756	534	656	1162	1023	1053	0.644062	0.000204171	down
LTBP3	3862	3166	3032	5240	5609	5519	0.655586	1.41138e-08	down
MMADHC	966	1041	895	1642	1672	1513	0.641432	5.12258e-11	down
CAVIN2	114	78	104	544	340	327	0.262059	2.90377e-14	down
MTCL1	1221	1249	1071	2211	1829	1994	0.625064	1.71321e-09	down
LRATD2	880	1068	878	1543	1596	1524	0.646458	7.96679e-09	down
ATOH8	55	17	21	232	112	125	0.209879	4.76767e-07	down
SFTPB	102	16	23	569	309	324	0.123094	0.00199213	down
COMMD8	220	186	159	332	318	271	0.653025	0.00117973	down
SH3TC2	121	125	133	192	222	204	0.657165	0.00549825	down
MRPL1	334	311	230	473	500	423	0.665705	0.000311601	down
CXCL8	943	607	467	5813	6601	5737	0.11756	6.19984e-73	down
SDC2	482	356	263	847	667	599	0.551248	5.15594e-05	down
CST2	45	37	17	94	72	77	0.428736	0.00204237	down
SEMA3E	283	210	265	470	413	428	0.620057	0.000342373	down
KRT86	47	42	37	99	88	69	0.524642	0.00570481	down
PDGFD	117	77	75	164	150	126	0.651017	0.033616	down
PLAC1	187	150	107	270	284	254	0.582449	0.000257439	down
PRKCE	452	492	439	826	837	723	0.619112	3.22043e-08	down
PDE7B	32	26	21	362	327	259	0.0887297	1.41434e-43	down
ENC1	973	1179	925	1757	1643	1588	0.657013	7.87489e-08	down
SLFN12	162	133	111	279	238	241	0.569339	7.21331e-05	down
SNTB1	231	343	281	609	655	621	0.484627	2.24311e-10	down
SH3RF3	354	385	321	541	604	551	0.666404	1.05548e-05	down
ADAMTS20	13	13	13	26	42	44	0.372203	0.00883977	down
NET1	1461	1568	1329	2688	2938	2579	0.566607	3.53238e-20	down
C12orf66	99	161	143	218	275	256	0.576657	0.00135561	down
PDIK1L	102	132	111	231	249	208	0.535588	1.2958e-05	down
MBLAC2	95	118	86	207	189	179	0.553232	9.46961e-05	down
BDNF	196	129	117	476	351	326	0.407171	2.5668e-08	down
TCIM	115	128	128	338	393	409	0.34821	6.32252e-18	down
FAM9B	29	10	10	62	67	33	0.320986	0.00398327	down
NAP1L5	110	165	126	212	264	267	0.575567	0.00046623	down
SAMD12	171	106	79	230	213	161	0.623592	0.0300782	down
MAMDC4	318	353	316	626	650	590	0.564944	1.84427e-10	down
SHISA3	376	388	355	848	932	792	0.464808	2.25425e-20	down
SSC5D	28	35	44	51	88	96	0.490737	0.0166817	down
NRIP1	426	503	410	888	744	724	0.605669	3.93206e-07	down
CAPS2	82	84	48	138	136	133	0.556207	0.00185998	down
HIGD1A	454	403	417	807	792	649	0.606554	9.22748e-07	down
AMIGO1	257	284	217	426	412	410	0.646133	2.55654e-05	down
SATB1	218	275	254	360	503	401	0.633337	0.000854835	down
PLCB1	660	616	523	982	1012	921	0.65732	8.69208e-08	down
C11orf54	168	147	137	302	384	312	0.483499	5.46835e-09	down
MRPL54	218	221	188	353	339	364	0.632493	3.26187e-05	down
RP1L1	9	15	10	34	48	46	0.282871	0.000423507	down
GUSBP1	67	48	40	99	108	94	0.547378	0.00548533	down
PDE4B	28	40	30	100	101	123	0.322029	1.40239e-07	down
MUC6	30	64	35	90	123	101	0.436274	0.000821573	down
C6orf120	247	343	267	464	513	455	0.638412	0.000125148	down
LINC00313	17	7	17	35	41	37	0.391236	0.017111	down
TNFAIP2	1517	2055	1842	2813	3184	2991	0.645255	8.3301e-06	down
PRMT3	716	995	833	1364	1476	1345	0.649844	1.74747e-05	down
METTL7A	27	18	15	52	42	35	0.494046	0.0440515	down
ROR1	639	427	353	1411	946	910	0.45988	6.11597e-07	down
PBX1	15	12	7	54	46	35	0.266872	0.000228613	down
IFIT1	133	125	77	254	205	221	0.520852	5.42606e-05	down
RPS23	1072	862	862	1794	1624	1586	0.596403	2.99571e-09	down
C17orf58	105	194	183	230	298	281	0.640696	0.0285755	down
ISG15	906	1095	894	1722	1643	1676	0.612198	6.14371e-11	down
SERPINA5	22	27	42	53	60	80	0.510027	0.0368381	down
FAM221A	76	62	81	135	160	156	0.521372	0.000376418	down
FAM217B	165	164	192	279	315	265	0.651777	0.00277568	down
MAML3	134	146	116	188	246	215	0.650181	0.00351136	down
SLC39A10	616	545	497	1259	1223	1125	0.490103	3.06701e-20	down
WDR5B	140	181	132	257	258	267	0.616302	0.000283251	down
PARVA	705	886	739	1288	1321	1309	0.6347	4.55407e-08	down
MUC2	15	15	3	34	30	37	0.341629	0.0149742	down
MT-CO3	34211	36713	31810	62983	62137	55459	0.607218	1.74772e-18	down
EEF1AKMT2	74	77	91	124	146	134	0.643477	0.0226719	down
SAMD13	22	25	13	36	50	57	0.443686	0.015093	down
LINC01270	155	169	150	243	262	267	0.655235	0.000989407	down
HSPA1B	694	904	749	1050	1596	1781	0.566005	4.4768e-05	down
ACOXL-AS1	41	54	36	101	71	101	0.508958	0.00453962	down
FAM216A	171	214	197	322	332	352	0.618592	0.000138441	down
FAM201A	75	98	87	130	161	136	0.651295	0.0206026	down
MZT1	804	810	686	1257	1328	1135	0.659145	2.50102e-08	down
LINC00654	149	107	70	185	189	161	0.644039	0.0295963	down
LGR4	1339	980	869	2311	2029	1930	0.540258	3.775e-09	down
KRT81	1090	1534	1338	3870	4325	4464	0.334934	4.23101e-31	down
SERF1B	24	23	22	41	63	39	0.516315	0.0438944	down
KLRC2	66	11	17	113	81	65	0.382995	0.0263474	down
MT-RNR1	3284	3376	2954	5064	5602	6016	0.614563	4.23112e-13	down
TAS2R14	19	21	19	36	43	48	0.495783	0.0348286	down
KRTAP2-3	89	76	67	149	102	122	0.661574	0.0492279	down
SCART1	79	83	48	141	106	118	0.608075	0.019166	down
MUC5AC	5022	4721	3974	11413	12212	11318	0.417947	1.0177e-58	down
MYL5	232	233	200	364	365	384	0.636625	2.45618e-05	down
MIR17HG	93	157	145	191	230	228	0.653064	0.0276539	down
UMAD1	96	110	83	155	205	166	0.585257	0.00100737	down
MIR503HG	160	252	235	385	505	434	0.524771	2.2993e-05	down
AC016738.1	35	48	48	58	107	83	0.567468	0.0415949	down
MIR3681HG	78	74	50	93	164	109	0.586368	0.021718	down
RPL12P14	67	35	32	102	83	75	0.546631	0.0290177	down
AL590617.2	138	136	140	203	265	258	0.610416	0.000816646	down
SFTA1P	362	216	228	556	496	445	0.573486	0.000244354	down
SATB2-AS1	41	56	42	86	97	77	0.569977	0.0138106	down
SGMS1-AS1	18	20	14	31	39	47	0.472098	0.035466	down
TARID	11	16	7	49	65	48	0.222463	6.11538e-06	down
AC026403.1	44	50	44	92	110	106	0.478278	0.00028619	down
AL035665.1	19	28	33	54	76	70	0.430647	0.00347044	down
TCEA1P2	30	31	22	57	51	74	0.48376	0.0102571	down
FOXD3-AS1	91	93	69	137	146	139	0.637404	0.00852103	down
RPL3P4	174	260	214	316	427	412	0.599747	0.000631779	down
AC002480.2	10	16	15	36	52	41	0.34062	0.0020807	down
VLDLR-AS1	156	190	184	293	309	273	0.648757	0.00123168	down
LINC00857	66	50	59	121	116	115	0.531875	0.00117973	down
SNRPCP1	8	12	12	56	50	51	0.218038	3.37147e-06	down
MRPS17	61	44	38	101	81	83	0.573402	0.0189403	down
ADSL	140	127	69	235	198	199	0.560487	0.00145555	down
LINC00888	160	132	124	225	224	222	0.660857	0.00321228	down
LINC02657	22	22	30	54	65	60	0.444726	0.00449834	down
AC004890.2	44	54	47	79	87	102	0.577319	0.0152353	down
AC022075.1	112	54	62	216	169	136	0.465901	0.000945936	down
CRNDE	282	304	308	492	584	492	0.61112	6.92431e-06	down
LINC02742	48	46	51	116	136	113	0.4256	8.55312e-06	down
THAP9-AS1	309	475	411	644	710	662	0.634752	0.000451101	down
SHLD3	49	38	36	76	74	78	0.574717	0.0211462	down
TNFRSF10A-AS1	65	61	52	125	106	75	0.619993	0.0408247	down
LINC02617	43	49	38	80	71	75	0.612196	0.0406994	down
PLBD1-AS1	41	40	38	91	74	93	0.491862	0.00174076	down
LINC00239	27	45	22	71	70	60	0.494983	0.0115039	down
SLC25A21-AS1	12	32	38	59	67	62	0.472207	0.0321164	down
IQCH-AS1	79	60	52	123	112	111	0.587048	0.00740907	down
AL390728.6	179	173	164	317	302	256	0.629933	0.000304221	down
LINC01963	85	116	85	180	186	173	0.565052	0.000294299	down
AL158212.3	59	82	107	148	159	139	0.601339	0.0232605	down
AL031985.3	161	154	151	267	280	258	0.618593	0.000121396	down
AC107027.3	15	42	32	56	70	67	0.493581	0.0300782	down
LINC00662	567	616	499	1096	1124	1027	0.551882	3.17768e-16	down
MRPL12	39	41	27	66	70	59	0.582598	0.0401122	down
LINC00909	89	110	86	156	151	165	0.643019	0.00767803	down
AC018413.1	22	12	13	38	50	34	0.410982	0.0144519	down
AC022149.1	599	691	535	955	1046	941	0.660579	2.72646e-07	down
SMC2-AS1	26	24	14	63	40	44	0.460245	0.0198452	down
AC018647.2	137	108	95	183	199	170	0.655838	0.00890295	down
AC093297.2	37	81	51	94	141	136	0.484907	0.0034832	down
AC006333.1	41	30	32	63	88	88	0.460191	0.00181662	down
AL022322.1	40	60	51	87	139	95	0.503847	0.00355051	down
AC092747.4	30	27	29	50	59	56	0.557532	0.0407248	down
CNTNAP3P2	29	41	36	76	78	53	0.548029	0.0277735	down
AC022400.8	72	88	90	129	169	154	0.59314	0.00472673	down
AC012513.3	35	51	52	104	98	72	0.540885	0.0133624	down
AL603750.1	27	37	25	66	63	50	0.528953	0.0234106	down
FP236383.4	7	1	1	19	85	418	0.0179148	0.000633383	down
FP236383.5	441	386	272	2048	1849	2897	0.170861	1.66569e-44	down
ABALON	46	41	23	82	76	76	0.496915	0.00520579	down
AC010422.8	20	13	21	43	49	38	0.446793	0.0190496	down
AC016682.1	11	5	4	28	25	39	0.229995	0.00149481	down
AP002985.1	32	22	20	55	43	59	0.500692	0.0258032	down
