# Supplementary material for: Pristimerin Promotes Ubiquitination of HSPA8 and Activates the VAV1/ERK Pathway to Suppress TNBC Proliferation
Source: Adv Sci (Weinh). 2025 Jan 15;12(10):2413174. doi: 10.1002/advs.202413174 (PMC11904939; doi:10.1002/advs.202413174)
Supplement: Supplementary file 3 — Supplemental Table 2 [file ADVS-12-2413174-s001.xlsx]

## Sheet: Sheet1
Supplementary Table S2: Potential Pristimerin binding proteins detected by IP-MS
Accession	Gene symbol	Docking score	Number of literature related to autophagy
H3BU85	HEXA	-9.314	10
A0A7I2V5B2	NDUFA10	-9.312	2
A0A024QZM9	PLAU	-9.157	0
Q9BXR0	QTRT1	-9.097	0
Q86YV9	HPS6	-9.009	0
Q9NXN4	GDAP2	-8.888	0
Q14DR2	TRPM2	-8.619	74
Q69YN4	VIRMA	-8.471	0
A0A1B0GTY3	ADAMTS2	-8.35	0
A8K7Q2	HSPA8	-8.317	141
Q9H8M7	MINDY3	-8.315	0
Q15126	PMVK	-8.301	0
E7ETU9	PLOD2	-8.254	4
Q96QE3	ATAD5	-8.25	0
Q4ZG84	LRP2	-8.12	5
A2A3N6	PIPSL	-8.111	8
Q5T093	RER1	-8.088	0
G3V0I5	NDUFV1	-8.042	0
Q9NW64	RBM22	-8.007	0
Q7Z2T6	MST069	-7.993	0
B3KRD8	SEC14L2	-7.961	0
Q5SXM8	DNLZ	-7.824	0
G3XAL1	NOD1	-7.771	57
Q9NVE5	USP40	-7.766	0
Q5M7Z5	GRHPR	-7.702	0
U3KPV8	CDC34	-7.615	0
A2VDJ4	GNPTG	-7.605	0
Q969X0	RILPL2	-7.479	0
Q8IWY9	CDAN1	-7.449	0
H0Y997	TXNDC15	-7.416	0
A0A024QZV9	NEDD9	-7.306	4
H0Y586	PSMA7	-7.268	0
Q9NPD3	EXOSC4	-7.152	0
A0A1B0GWD8	SPEF2	-7.121	0
Q9Y4Y9	LSM5	-7.101	0
P55199	ELL	-7.1	3
Q14258	TRIM25	-7.032	8
Q8NHM4	PRSS3P2	-7.026	0
C9J8D0	BBX	-7.014	0
A0A140VK17	EHBP1	-6.978	3
Q96HR3	MED30	-6.927	0
P51570	GALK1	-6.926	0
A0A024R2D7	TADA3L	-6.897	0
Q9Y3E7	CHMP3	-6.89	2
Q13794	PMAIP1	-6.876	40
J3KQS6	BABAM1	-6.843	0
P14406	COX7A2	-6.815	0
A0A024QZN6	RAI17	-6.742	0
H7C4L0	NECTIN3	-6.662	0
Q6NS38	ALKBH2	-6.64	0
Q6WKZ4	RAB11FIP1	-6.573	0
P61927	RPL37	-6.501	3
A0A024QZ33	NSRP1	-6.465	0
I1VE16	SEC22B	-6.448	20
Q9NSG9	DKFZp761N1814	-6.44	0
Q9Y3A4	RRP7A	-6.406	0
Q9NZ43	USE1	-6.252	4
Q9NYZ3	GTSE1	-6.21	0
Q9ULG6	CCPG1	-6.177	30
H7C488	LZTFL1	-6.168	0
Q9BXV9	GON7	-6.109	0
H0YBG5	SPDL1	-6.023	0
Q6ZMI0	PPP1R21	-5.992	0
A0A1B0GTL5	RAB11FIP5	-5.815	0
Q8TES7	FBF1	-5.782	0
A0A384MDU2	COL1A2	-5.736	15
Q68DG4	DKFZp686A15170	-5.624	0
